# Supplementary material for: Generic comparison of lumen nucleation and fusion in epithelial organoids with and without hydrostatic pressure
Source: Nat Commun. 2025 Jul 8;16:6307. doi: 10.1038/s41467-025-60780-8 (PMC12238380; doi:10.1038/s41467-025-60780-8)
Supplement: Supplementary file 15 — Source Data [file 41467_2025_60780_MOESM15_ESM.xlsx]

## Sheet: Figure 1e
. Quantification of the number of lumens in MDCK spheroids as a function of time for different initial cell number: 1,2,3, 4, 8, 16 cells
0h		24h		48h		72h		96h		120h		144h		168h		192h
initial cell number	n of lumens	initial cell number	n of lumens	initial cell number	n of lumens	initial cell number	n of lumens	initial cell number	n of lumens	initial cell number	n of lumens	initial cell number	n of lumens	initial cell number	n of lumens	initial cell number	n of lumens
1	0	1	1	1	1	1	1	1	1	1	1	1	1	1	1	1	1
1	0	1	1	1	1	1	1	1	1	1	1	1	1	1	1	1	1
1	0	1	1	1	1	1	1	1	1	1	1	1	1	1	1	1	1
1	0	1	1	1	1	1	1	1	1	1	1	1	1	1	1	1	1
1	0	1	1	1	1	1	1	1	1	1	1	1	1	1	1	1	1
1	0	1	1	1	1	1	1	1	1	1	1	1	1	1	1	1	1
1	0	1	1	1	1	1	1	1	1	1	1	1	1	1	1	1	1
1	0	1	1	1	1	1	1	1	1	1	1	1	1	1	1	1	1
1	0	1	1	1	1	1	1	1	2	1	2	1	2	1	1	1	1
1	0	1	1	1	1	1	1	1	1	1	1	1	1	1	1	1	1
1	0	1	1	1	1	1	1	1	1	1	2	1	2	1	1	1	1
1	0	1	1	1	1	1	1	1	1	1	1	1	1	1	1	1	1
1	0	1	1	1	1	1	1	1	1	1	2	1	2	1	1	1	1
1	0	1	1	1	1	1	1	1	1	1	1	1	1	1	1	1	1
1	0	1	1	1	1	1	1	1	1	1	1	1	1	1	1	1	1
1	0	1	1	1	1	1	1	1	1	1	1	1	1	1	1	1	1
1	0	1	1	1	1	1	1	1	1	1	1	1	1	1	2	1	1
1	0	1	1	1	1	1	1	1	1	1	1	1	1	1	1	1	1
1	0	1	1	1	1	1	1	1	1	1	1	1	1	1	1	1	1
1	0	1	1	1	1	1	1	2	1	1	1	1	1	1	1	1	1
1	0	1	1	1	1	1	1	2	1	1	1	1	1	1	1	1	1
1	0	1	1	1	1	1	1	2	2	1	1	1	1	1	1	1	1
1	0	1	1	1	1	1	1	2	1	1	1	1	1	1	1	1	1
1	0	1	1	1	1	1	1	2	1	1	1	1	1	1	1	1	1
1	0	1	1	1	1	1	1	2	1	1	1	1	1	1	1	1	1
2	0	2	0	2	1	2	1	2	1	2	1	2	1	2	1	2	1
2	0	2	1	2	1	2	1	2	1	2	1	2	1	2	1	2	1
2	0	2	1	2	1	2	1	2	1	2	1	2	1	2	1	2	1
2	0	2	1	2	1	2	1	2	1	2	1	2	1	2	1	2	1
2	0	2	1	2	1	2	2	2	1	2	2	2	1	2	1	2	1
2	0	2	1	2	1	2	1	2	2	2	1	2	1	2	1	2	1
2	0	2	1	2	1	2	1	2	2	2	1	2	1	2	1	2	1
2	0	2	1	2	1	2	1	2	1	2	1	2	1	2	1	2	1
2	0	2	2	2	1	2	1	2	1	2	1	2	1	2	1	2	1
2	0	2	2	2	2	2	1	2	1	2	1	2	1	2	1	2	1
2	0	2	1	2	1	2	1	2	2	2	1	2	1	2	1	2	1
2	0	2	2	2	1	2	1	2	1	2	1	2	1	2	1	2	1
2	0	2	2	2	1	2	1	2	1	2	1	2	1	2	1	2	1
2	0	2	1	2	1	2	1	3	1	2	2	2	2	2	2	2	2
2	0	2	2	2	1	2	1	3	2	2	2	2	2	2	2	2	2
2	0	2	1	2	1	2	1	3	2	2	1	2	1	2	1	2	1
2	0	2	2	2	2	2	1	3	1	2	2	2	2	2	2	2	1
2	0	2	1	2	1	2	1	3	1	2	1	2	1	2	1	2	1
2	0	2	1	2	1	2	1	3	1	2	2	2	1	2	1	2	1
2	0	2	1	2	1	2	1	3	1	2	1	2	1	2	1	2	1
2	0	2	2	2	1	2	1	3	1	2	1	2	1	2	1	2	1
3	0	3	2	2	1	2	1	3	2	2	1	2	1	2	1	2	1
3	0	3	2	2	1	2	1	3	1	2	1	2	1	2	1	2	1
3	0	3	2	2	1	2	1	3	1	2	1	2	1	2	1	2	1
3	0	3	2	3	1	2	1	3	1	2	1	3	1	2	1	2	1
3	0	3	1	3	1	3	1	3	1	3	1	3	1	3	1	3	1
3	0	3	2	3	1	3	1	3	1	3	2	3	2	3	1	3	1
3	0	3	1	3	1	3	1	3	1	3	2	3	1	3	2	3	2
3	0	3	2	3	1	3	1	3	1	3	1	3	1	3	1	3	1
3	0	3	1	3	1	3	1	3	2	3	1	3	1	3	1	3	1
3	0	3	1	3	1	3	1	3	1	3	1	3	1	3	1	3	1
3	0	3	1	3	1	3	1	3	1	3	1	3	1	3	1	3	1
3	0	3	3	3	1	3	1	4	1	3	1	3	2	3	1	3	1
3	0	3	1	3	1	3	1	4	1	3	1	3	1	3	1	3	1
3	0	3	2	3	1	3	1	4	2	3	1	3	1	3	1	3	1
3	0	3	2	3	1	3	1	4	1	3	2	3	1	3	1	3	1
3	0	3	1	3	1	3	1	4	1	3	1	3	1	3	1	3	1
3	0	3	1	3	1	3	1	4	2	3	1	3	1	3	1	3	1
3	0	3	2	3	1	3	2	4	1	3	1	3	1	3	1	3	1
3	0	3	2	3	2	3	1	4	1	3	1	3	1	3	1	3	1
3	0	3	3	3	1	3	2	4	1	3	1	3	1	3	1	3	1
3	0	3	1	3	1	3	1	4	1	3	1	3	1	3	1	3	1
4	0	4	1	3	2	3	1	4	1	3	1	3	1	3	1	3	1
4	0	4	2	3	1	3	2	4	1	3	1	3	1	3	1	3	1
4	0	4	3	3	1	3	1	4	3	3	1	3	1	3	1	3	1
4	0	4	2	3	2	3	1	4	3	3	1	3	2	3	1	3	1
4	0	4	1	3	1	3	1	4	1	3	3	3	1	3	2	3	1
4	0	4	2	3	1	3	1	4	1	3	1	3	1	3	1	3	1
4	0	4	2	4	1	3	1	4	1	3	1	3	1	3	1	3	1
4	0	4	1	4	1	3	1	4	1	3	1	4	1	3	1	4	1
4	0	4	2	4	1	4	1	4	1	4	1	4	1	4	1	4	1
4	0	4	3	4	1	4	1	8	2	4	1	4	2	4	1	4	1
4	0	4	2	4	1	4	1	8	3	4	2	4	1	4	2	4	1
4	0	4	3	4	1	4	1	8	1	4	1	4	1	4	1	4	1
4	0	4	2	4	1	4	1	8	3	4	1	4	2	4	1	4	2
4	0	4	1	4	1	4	1	8	1	4	2	4	1	4	2	4	1
4	0	4	2	4	1	4	1	8	2	4	1	4	1	4	1	4	1
4	0	4	1	4	1	4	1	8	4	4	1	4	1	4	1	4	1
8	0	8	5	4	1	4	1	8	6	4	1	4	1	4	1	4	1
8	0	8	4	4	2	4	1	8	1	4	1	4	2	4	1	4	2
8	0	8	5	4	1	4	2	8	3	4	2	4	1	4	1	4	1
8	0	8	2	4	1	4	1	8	2	4	1	4	1	4	1	4	1
8	0	8	3	4	1	4	3	8	3	4	3	4	3	4	1	4	1
8	0	8	4	4	1	4	3	8	2	4	3	4	1	4	3	4	1
8	0	8	4	4	1	4	1	8	2	4	1	4	1	4	1	4	1
8	0	8	5	4	1	4	1	8	3	4	1	4	1	4	1	4	1
8	0	8	3	8	4	4	1	8	1	4	1	4	1	4	1	4	1
8	0	8	4	8	3	4	1	8	1	4	1	4	1	4	1	4	1
8	0	8	4	8	3	4	1	8	3	4	1	4	1	4	1	4	1
8	0	8	5	8	2	4	1	8	2	4	1	4	1	4	1	4	1
8	0	8	4	8	2	4	1	8	4	8	2	8	2	4	1	8	1
8	0	8	4	8	3	4	1	8	1	8	2	8	3	4	1	8	2
8	0	8	3	8	5	4	1	8	2	8	1	8	1	4	1	8	1
8	0	8	4	8	6	4	1	8	1	8	1	8	1	4	1	8	1
8	0	8	4	8	1	4	1	8	1	8	1	8	1	4	1	8	1
8	0	8	3	8	4	8	4	16	4	8	2	8	2	8	1	8	2
8	0	8	4	8	4	8	3	16	4	8	3	8	3	8	2	8	1
8	0	8	6	8	4	8	2	16	4	8	6	8	6	8	1	8	3
8	0	8	2	8	2	8	2	16	6	8	1	8	1	8	1	8	1
8	0	8	3	8	5	8	2	16	1	8	2	8	2	8	1	8	2
16	0	16	4	8	4	8	2	16	3	8	1	8	1	8	2	8	1
16	0	16	6	8	3	8	6	16	5	8	2	8	1	8	2	8	1
16	0	16	6	8	2	8	7	16	5	8	1	8	1	8	4	8	1
16	0	16	10	8	3	8	1	16	4	8	2	8	1	8	1	8	1
16	0	16	4	8	2	8	3	16	4	8	2	8	1	8	2	8	1
16	0	16	7	8	5	8	4	16	2	8	1	8	1	8	1	8	1
16	0	16	8	8	1	8	3	16	3	8	1	8	1	8	1	8	1
16	0	16	5	8	2	8	2	16	1	8	2	8	2	8	1	8	1
16	0	16	5	8	1	8	3	16	2	8	1	8	1	8	1	8	1
16	0	16	8	8	1	8	3	16	2	8	2	8	1	8	1	8	1
16	0	16	8	16	3	8	2	16	6	8	1	8	1	8	1	8	1
16	0	16	7	16	4	8	2	16	4	8	1	8	1	8	1	8	1
16	0	16	5	16	3	8	3	16	2	8	1	8	1	8	2	8	1
16	0	16	4	16	6	8	2			8	1	8	1	8	1	8	1
16	0	16	4	16	3	8	6			16	4	16	2	8	1	16	3
16	0	16	8	16	3	8	1			16	4	16	4	8	1	16	2
16	0	16	5	16	7	8	2			16	3	16	2	8	1	16	3
16	0	16	7	16	5	8	1			16	4	16	2	8	1	16	1
				16	5	8	1			16	1	16	1	8	1	16	1
				16	5	16	3			16	3	16	2	16	2	16	1
				16	6	16	4			16	5	16	4	16	4	16	1
				16	5	16	4			16	2	16	1	16	2	16	1
				16	3	16	6			16	3	16	1	16	2	16	1
				16	4	16	2			16	5	16	3	16	1	16	1
				16	5	16	4			16	2	16	2	16	2	16	1
				16	6	16	5			16	3	16	3	16	2	16	1
				16	4	16	4			16	1	16	1	16	1	16	1
				16	5	16	4			16	1	16	1	16	1	16	3
						16	6			16	2	16	2	16	2	16	1
						16	2			16	5	16	5	16	1	16	1
						16	3			16	3	16	3	16	1
						16	1			16	1	16	1	16	1
						16	3							16	1
						16	4							16	1
						16	7							16	4
						16	3							16	2
						16	2							16	1

## Sheet: Figure 2b
Quantification of the number of lumens in pancreatic spheres as a function of time for different initial cell numbers: 1,2, 4, 8, 16 cells
0h		8h		16h		24h		48h		72h
initial cell number	n of lumens	initial cell number	n of lumens	initial cell number	n of lumens	initial cell number	n of lumens	initial cell number	n of lumens	initial cell number	n of lumens
1	0	1	1	1	1	1	1	1	1	1	1
1	0	1	0	1	1	1	1	1	1	1	1
1	0	1	0	1	1	1	1	1	1	1	1
1	0	1	1	1	1	1	1	1	1	1	1
1	0	1	0	1	1	1	1	1	1	1	1
1	0	1	1	1	1	1	1	1	1	1	1
1	0	1	0	1	1	1	1	1	1	1	1
1	0	1	0	1	1	1	1	1	1	1	1
1	0	1	0	1	1	1	1	1	1	1	1
1	0	1	0	1	1	1	1	1	1	1	1
1	0	1	0	1	1	1	1	1	1	1	1
1	0	1	0	1	1	1	1	1	1	1	1
1	0	1	0	1	1	1	1	1	1	1	1
1	0	1	0	1	0	1	1	1	1	1	1
1	0	1	0	1	1	1	1	1	1	1	1
1	0	1	0	1	1	1	1	1	1	1	1
1	0	1	0	1	1	1	1	1	1	1	1
1	0	1	0	1	1	1	1	1	1	1	1
1	0	1	0	1	1	1	1	1	1	1	1
1	0	1	1	1	1	1	1	1	1	1	1
1	0	1	1	1	1	1	1	1	1	1	1
1	0	1	0	1	0	1	1	1	1	1	1
1	0	1	0	1	1	1	1	1	1	1	1
1	0	1	1	1	1	1	1	1	1	1	1
1	0	1	1	1	1	1	1	1	1	1	1
1	0	1	0	1	1	1	1	1	1	1	1
1	0	1	0	1	1	1	1	1	1	1	1
1	0	1	0	1	1	1	1	1	1	1	1
1	0	1	0	1	1	1	1	1	1	1	1
1	0	1	0	1	1	1	1	1	1	1	1
1	0	1	0	1	1	1	1	1	1	1	1
1	0	1	0	1	1	1	1	1	1	1	1
1	0	1	1	1	1	1	1	1	1	1	1
1	0	1	0	1	1	1	1	1	1	1	1
1	0	1	0	1	1	1	1	1	1	1	1
1	0	1	1	1	1	1	1	1	1	1	1
1	0	1	1	1	1	1	1	1	1	1	1
2	0	2	1	1	1	1	1	1	1	1	1
2	0	2	1	1	1	1	1	1	1	1	1
2	0	2	1	1	1	1	1	1	1	1	1
2	0	2	1	1	1	1	1	1	1	1	1
2	0	2	1	1	1	1	1	1	1	1	1
2	0	2	1	1	1	1	1	1	1	1	1
2	0	2	1	1	1	1	1	1	1	1	1
2	0	2	1	1	1	1	1	1	1	1	1
2	0	2	1	1	1	1	1	1	1	1	1
2	0	2	1	1	2	1	1	1	1	1	1
2	0	2	1	1	1	1	1	1	1	1	1
2	0	2	1	1	1	1	1	1	1	1	1
2	0	2	0	1	0	1	1	1	1	1	1
2	0	2	2	1	1	1	1	1	1	1	1
2	0	2	1	1	1	1	1	1	1	1	1
2	0	2	1	1	1	1	1	2	1	1	1
2	0	2	2	1	1	1	1	2	1	1	1
2	0	2	1	1	1	1	1	2	1	1	1
2	0	2	1	1	1	1	1	2	1	1	1
2	0	2	0	1	1	1	1	2	1	1	1
2	0	2	1	1	1	1	1	2	1	1	1
2	0	2	1	1	1	1	1	2	1	2	1
2	0	2	1	1	1	1	1	2	1	2	1
2	0	2	1	1	1	1	1	2	1	2	1
2	0	2	2	2	1	2	1	2	1	2	1
2	0	2	1	2	2	2	1	2	1	2	1
2	0	2	1	2	1	2	1	2	1	2	1
2	0	2	2	2	1	2	1	2	1	2	1
2	0	2	2	2	1	2	1	2	1	2	1
2	0	2	0	2	1	2	1	2	1	2	1
2	0	2	1	2	1	2	1	2	1	2	1
2	0	2	0	2	1	2	1	2	1	2	1
2	0	2	1	2	1	2	1	2	1	2	1
2	0	2	1	2	1	2	1	2	1	2	1
2	0	2	0	2	2	2	1	2	1	2	1
2	0	2	1	2	1	2	1	2	1	2	1
2	0	2	0	2	1	2	1	2	1	2	1
2	0	2	1	2	1	2	1	2	1	2	1
2	0	2	1	2	1	2	1	2	1	2	1
2	0	2	1	2	1	2	1	2	1	2	1
2	0	2	1	2	1	2	1	2	1	2	1
2	0	2	1	2	1	2	1	2	1	2	1
2	0	2	1	2	1	2	1	2	1	2	1
2	0	2	1	2	1	2	1	2	1	2	1
2	0	2	1	2	1	2	1	2	1	2	1
2	0	2	1	2	2	2	1	2	1	2	1
2	0	2	1	2	1	2	1	2	1	2	1
2	0	2	1	2	2	2	1	2	1	2	1
2	0	2	1	2	1	2	2	2	1	2	1
2	0	2	1	2	1	2	1	2	1	2	1
2	0	2	1	2	1	2	1	2	1	2	1
2	0	2	1	2	1	2	2	2	1	2	1
2	0	2	1	2	1	2	1	2	1	2	1
2	0	2	1	2	1	2	1	4	1	2	1
4	0	4	2	2	2	2	1	4	1	2	1
4	0	4	1	2	2	2	1	4	1	4	1
4	0	4	1	2	1	2	1	4	1	4	1
4	0	4	1	2	1	2	1	4	1	4	1
4	0	4	2	2	1	2	1	4	1	4	1
4	0	4	2	2	1	2	1	4	1	4	1
4	0	4	2	2	1	2	1	4	1	4	1
4	0	4	1	2	1	2	1	4	1	4	1
4	0	4	2	2	1	2	1	4	1	4	1
4	0	4	1	2	2	2	1	4	1	4	1
4	0	4	1	2	1	2	1	4	1	4	1
4	0	4	1	2	1	2	1	4	1	4	1
4	0	4	1	2	1	4	1	4	1	4	1
4	0	4	1	2	1	4	1	4	1	4	1
4	0	4	1	2	1	4	1	4	1	4	1
4	0	4	1	2	1	4	1	4	1	4	1
4	0	4	1	2	1	4	1	4	1	4	1
4	0	4	1	2	1	4	1	4	1	4	1
4	0	4	2	2	1	4	1	4	1	4	1
4	0	4	1	2	1	4	1	4	1	4	1
4	0	4	2	2	1	4	1	4	1	4	1
4	0	4	1	2	2	4	1	4	2	4	1
4	0	4	2	2	1	4	1	4	1	4	1
4	0	4	2	2	1	4	2	4	1	4	1
4	0	4	2	2	1	4	2	4	1	4	1
4	0	4	1	2	1	4	1	4	1	4	1
4	0	4	1	2	1	4	1	4	1	4	1
4	0	4	1	2	1	4	1	4	1	4	1
4	0	4	1	2	1	4	1	4	1	4	1
4	0	4	1	2	1	4	1	4	1	4	1
4	0	4	2	2	1	4	1	4	1	4	1
4	0	4	1	4	1	4	1	4	1	4	1
4	0	4	2	4	1	4	1	4	1	4	1
4	0	4	1	4	2	4	1	4	1	4	1
4	0	4	2	4	1	4	1	4	1	4	1
4	0	4	1	4	1	4	1	8	1	4	1
4	0	4	1	4	2	4	1	8	1	4	1
4	0	4	1	4	2	4	1	8	1	4	1
4	0	4	1	4	1	4	1	8	1	4	1
4	0	4	2	4	1	4	1	8	1	4	1
4	0	4	1	4	2	4	1	8	1	4	1
4	0	4	1	4	2	4	1	8	1	4	1
4	0	4	1	4	2	4	1	8	1	4	1
4	0	4	2	4	2	4	1	8	1	4	1
4	0	4	1	4	1	4	1	8	1	4	1
4	0	4	2	4	1	4	2	8	1	8	1
8	0	8	2	4	1	4	1	8	1	8	1
8	0	8	2	4	1	4	1	8	1	8	1
8	0	8	2	4	1	4	2	8	1	8	1
8	0	8	3	4	1	4	1	8	1	8	1
8	0	8	2	4	1	4	3	8	1	8	1
8	0	8	4	4	1	4	2	8	1	8	1
8	0	8	1	4	1	4	1	8	1	8	1
8	0	8	3	4	1	4	1	8	1	8	1
8	0	8	3	4	2	4	1	8	1	8	1
8	0	8	1	4	1	4	1	16	1	8	1
8	0	8	2	4	2	4	2	16	1	8	1
8	0	8	2	4	2	4	1	16	1	8	1
8	0	8	1	4	2	4	1	16	1	8	1
8	0	8	4	4	1	4	1	16	1	8	1
8	0	8	1	4	1	4	1	16	1	8	1
8	0	8	2	4	1	4	1	16	1	8	1
8	0	8	2	4	1	4	1	16	1	8	1
8	0	8	3	4	1	4	1	16	1	8	1
8	0	8	2	4	1	4	1	16	1	8	1
8	0	8	1	4	1	4	1	16	1	8	1
8	0	8	1	4	1	4	1	16	1	8	1
8	0	8	2	4	1	8	1	16	1	8	1
8	0	8	3	4	1	8	1	16	1	8	1
8	0	8	3	4	1	8	1	16	1	8	1
8	0	8	1	4	1	8	2	16	1	8	1
8	0	8	1	4	1	8	2			8	1
8	0	8	1	4	1	8	2			8	1
8	0	8	2	4	1	8	1			8	1
8	0	8	3	4	1	8	2			16	1
8	0	8	2	4	2	8	1			16	1
8	0	8	3	4	2	8	1			16	1
8	0	8	2	4	2	8	2			16	1
8	0	8	2	4	2	8	1			16	1
8	0	8	3	4	1	8	4			16	1
8	0	8	2	4	2	8	1			16	1
8	0	8	2	4	1	8	1			16	1
8	0	8	2	4	2	8	2			16	1
8	0	8	1	4	3	8	2			16	1
8	0	8	2	4	2	8	1			16	1
8	0	8	3	4	3	8	1			16	1
8	0	8	3	4	3	8	2			16	1
8	0	8	1	4	2	8	1			16	1
8	0	8	1	4	2	8	2			16	1
8	0	8	4	4	1	8	2			16	1
8	0	8	4	4	1	8	1			16	1
8	0	8	4	4	1	8	1			16	1
16	0	16	3	8	3	8	1			16	1
16	0	16	2	8	3	8	1			16	1
16	0	16	4	8	4	8	1			16	1
16	0	16	2	8	3	8	1			16	1
16	0	16	4	8	3	8	1			16	1
16	0	16	4	8	2	8	1			16	1
16	0	16	4	8	1	8	1			16	1
16	0	16	6	8	1	8	1			16	1
16	0	16	4	8	2	8	1			16	1
16	0	16	4	8	3	8	1			16	1
16	0	16	4	8	4	8	1			16	1
16	0	16	3	8	3	8	3			16	1
16	0	16	5	8	4	8	1
16	0	16	4	8	2	8	1
16	0	16	3	8	1	8	1
16	0	16	2	8	1	8	1
16	0	16	2	8	4	8	1
16	0	16	5	8	2	8	2
16	0	16	4	8	1	8	1
16	0	16	4	8	2	8	1
16	0	16	5	8	2	8	1
16	0	16	4	8	1	8	1
16	0	16	3	8	1	8	1
16	0	16	4	8	1	8	1
16	0	16	4	8	1	8	1
16	0	16	3	8	1	8	1
				8	4	16	1
				8	2	16	3
				8	1	16	3
				8	1	16	2
				8	1	16	2
				8	2	16	2
				8	2	16	1
				8	3	16	4
				8	2	16	2
				8	2	16	2
				8	1	16	2
				8	1	16	3
				8	1	16	3
				8	1	16	3
				8	3	16	3
				8	2	16	1
				8	1	16	1
				8	1	16	2
				8	2	16	1
				8	1	16	2
				8	2	16	2
				8	1	16	2
				8	3	16	1
				8	4	16	2
				8	2	16	1
				8	2	16	1
				8	2	16	2
				8	2	16	1
				8	2	16	2
				8	3	16	2
				8	4	16	2
				8	4	16	2
				8	4	16	2
				8	2	16	3
				8	2	16	2
				16	5	16	2
				16	3	16	1
				16	3	16	1
				16	3	16	1
				16	3	16	1
				16	4
				16	5
				16	5
				16	4
				16	7
				16	4
				16	6
				16	8
				16	4
				16	4
				16	5
				16	3
				16	3
				16	3
				16	5
				16	3
				16	4
				16	5
				16	7
				16	6
				16	4
				16	3
				16	3
				16	4
				16	6
				16	6
				16	5
				16	7
				16	3
				16	4
				16	5
				16	5
				16	8
				16	5
				16	4
				16	4
				16	6
				16	8

## Sheet: Figure 2d
Quantification of the number of lumens in epiblast as a function of time with different initial cell numbers, 1, 2, 4, 8, 16 cells
0h		24h		32h		40h		48h		56h		64h		72h		96h
1	0	1	0	1	0	1	0	1	1	1	1	1	1	1	1	1	1
1	0	1	0	1	0	1	0	1	1	1	1	1	1	1	1	1	1
1	0	1	0	1	0	1	0	1	1	1	1	1	1	1	1	1	1
1	0	1	0	1	0	1	0	1	1	1	1	1	1	1	1	1	1
1	0	1	0	1	0	1	1	1	1	1	1	1	1	1	1	1	1
1	0	1	0	1	0	1	0	1	1	1	1	1	1	1	1	1	1
1	0	1	0	1	0	1	0	1	1	1	1	1	1	1	1	1	1
1	0	1	0	1	0	1	0	1	1	1	1	1	1	1	1	1	1
1	0	1	0	1	0	1	1	1	1	1	1	1	1	1	1	1	1
1	0	1	0	1	0	1	0	1	1	1	1	1	1	1	1	1	1
1	0	1	0	1	0	1	0	1	0	1	1	1	1	1	1	1	1
1	0	1	0	1	0	1	1	1	0	1	1	1	1	1	1	1	1
1	0	1	0	1	0	1	0	1	1	1	1	1	1	1	1	1	1
1	0	1	0	1	0	1	0	1	1	1	1	1	1	1	1	1	1
1	0	1	0	1	0	1	0	1	1	1	1	1	1	1	1	1	1
1	0	1	0	1	0	1	0	1	0	1	0	1	1	1	1	1	1
1	0	1	0	1	0	1	0	1	1	1	1	1	1	1	1	2	1
1	0	1	0	1	0	1	0	1	1	1	1	1	1	1	1	2	1
1	0	1	0	1	0	1	1	1	1	1	1	1	1	1	1	2	1
1	0	1	0	1	0	1	0	1	1	1	1	1	1	1	1	2	1
2	0	2	0	1	0	1	1	1	1	1	1	1	1	1	1	2	1
2	0	2	0	1	0	1	0	1	1	1	1	1	1	1	1	2	1
2	0	2	0	1	0	1	1	2	1	1	1	1	1	1	1	2	1
2	0	2	0	1	0	1	0	2	1	2	1	1	1	2	1	2	1
2	0	2	0	1	0	1	1	2	1	2	1	1	1	2	1	2	1
2	0	2	0	1	0	1	0	2	1	2	1	1	1	2	1	2	1
2	0	2	0	1	0	1	0	2	1	2	1	1	1	2	1	2	1
2	0	2	0	1	0	1	1	2	1	2	1	2	1	2	1	2	1
2	0	2	0	1	0	1	0	2	1	2	1	2	1	2	1	2	1
2	0	2	0	1	0	1	1	2	1	2	1	2	1	2	1	2	1
2	0	2	0	1	0	1	0	2	1	2	1	2	1	2	1	2	1
2	0	2	0	1	0	1	0	2	1	2	1	2	1	2	1	2	1
2	0	2	0	1	0	1	0	2	1	2	1	2	1	2	1	2	1
2	0	2	0	1	0	1	0	2	1	2	1	2	1	2	1	2	1
2	0	2	0	1	0	1	1	2	1	2	1	2	1	2	1	2	1
2	0	2	0	1	0	1	0	2	1	2	1	2	1	2	1	2	1
2	0	2	0	1	0	1	0	2	1	2	1	2	1	2	1	4	1
2	0	2	0	1	0	1	0	2	1	2	1	2	1	2	1	4	1
2	0	2	0	1	0	1	0	2	1	2	1	2	1	2	1	4	1
2	0	2	0	1	0	1	0	2	1	2	1	2	1	2	1	4	1
2	0	2	0	1	0	1	1	2	1	2	1	2	1	2	1	4	1
2	0	2	0	1	0	1	0	2	1	2	1	2	1	2	1	4	1
2	0	2	0	1	0	1	0	2	1	2	1	2	1	2	1	4	1
2	0	2	0	1	0	1	0	2	1	2	1	2	1	2	1	4	1
2	0	2	0	1	0	1	0	4	1	2	1	2	1	2	1	4	1
2	0	2	0	1	0	1	1	4	1	2	1	2	1	2	1	4	1
2	0	2	0	1	0	1	1	4	1	2	1	2	1	2	1	4	1
4	0	4	0	1	0	1	0	4	2	2	1	2	1	2	1	4	1
4	0	4	0	1	0	1	1	4	2	2	1	2	1	2	1	4	1
4	0	4	1	1	0	2	1	4	1	2	1	2	1	2	1	4	1
4	0	4	1	1	0	2	1	4	1	2	1	2	1	2	1	4	1
4	0	4	0	1	0	2	0	4	1	4	1	2	1	2	1	4	1
4	0	4	0	1	0	2	1	4	1	4	1	2	1	4	1	4	1
4	0	4	0	1	1	2	1	4	1	4	1	2	1	4	1	4	1
4	0	4	1	1	0	2	1	4	2	4	1	2	1	4	1	4	1
4	0	4	0	2	0	2	1	4	1	4	1	2	1	4	1	4	1
4	0	4	0	2	0	2	1	4	3	4	1	2	1	4	1	4	1
4	0	4	0	2	0	2	0	4	1	4	1	2	1	4	1	4	1
4	0	4	0	2	0	2	1	4	2	4	1	4	1	4	1	4	1
4	0	4	0	2	0	2	1	4	2	4	1	4	1	4	1	8	1
4	0	4	0	2	0	2	1	4	1	4	1	4	1	4	1	8	1
4	0	4	0	2	0	2	1	4	1	4	1	4	1	4	1	8	1
4	0	4	0	2	0	2	0	4	1	4	1	4	1	4	1	8	1
4	0	4	0	2	0	2	1	4	1	4	1	4	1	4	1	8	1
4	0	4	1	2	0	2	1	4	2	4	1	4	1	4	1	8	1
4	0	4	0	2	0	2	1	4	1	4	1	4	1	4	1	8	1
4	0	4	0	2	0	2	0	4	1	4	1	4	1	4	1	8	1
4	0	4	0	2	0	2	1	4	1	4	1	4	1	4	1	8	1
4	0	4	0	2	0	2	1	4	2	4	1	4	1	4	1	8	1
8	0	8	1	2	0	2	0	4	1	4	1	4	1	4	1	8	1
8	0	8	0	2	0	2	1	4	1	4	1	4	1	4	1	8	1
8	0	8	0	2	0	2	1	4	1	4	1	4	1	4	1	8	2
8	0	8	0	2	0	2	1	4	2	4	1	4	1	4	1	8	1
8	0	8	0	2	1	2	1	4	1	4	1	4	1	4	1	8	1
8	0	8	0	2	1	2	1	4	1	4	1	4	1	4	1	8	1
8	0	8	0	2	0	2	1	4	1	4	1	4	1	4	1	8	1
8	0	8	0	2	0	2	1	4	1	4	1	4	1	4	1	8	1
8	0	8	0	2	0	2	1	4	1	4	1	4	1	4	1	8	1
8	0	8	0	2	0	4	1	8	2	8	1	4	1	4	1	8	1
8	0	8	0	4	1	4	1	8	1	8	1	4	1	4	1	8	1
8	0	8	0	4	1	4	1	8	2	8	1	4	1	4	1	16	1
8	0	8	1	4	0	4	1	8	3	8	1	4	1	4	1	16	1
8	0	8	1	4	0	4	1	8	2	8	1	4	1	4	1	16	1
8	0	8	1	4	1	4	1	8	3	8	1	4	1	4	1	16	1
8	0	8	0	4	1	4	1	8	1	8	1	4	1	4	1	16	1
8	0	8	0	4	0	4	1	8	1	8	1	4	1	4	1	16	1
8	0	8	0	4	0	4	1	8	1	8	2	4	1	4	1	16	1
8	0	8	0	4	0	4	1	8	1	8	1	4	1	4	1	16	1
8	0	8	0	4	1	4	1	8	4	8	1	4	1	4	1	16	1
8	0	8	0	4	0	4	1	8	2	8	1	4	1	4	1	16	1
8	0	8	0	4	0	4	1	8	4	8	2	4	1	4	1	16	1
8	0	8	0	4	0	4	1	8	4	8	1	4	1	4	1	16	1
8	0	8	0	4	0	4	1	8	3	8	1	4	1	8	1	16	1
8	0	8	1	4	1	4	1	8	5	8	1	8	1	8	1	16	1
8	0	8	1	4	1	4	1	8	3	8	1	8	1	8	1
8	0	8	0	4	0	4	1	8	2	8	1	8	1	8	1
8	0	8	0	4	1	4	1	8	4	8	1	8	1	8	1
8	0	8	1	4	1	4	1	8	2	8	1	8	1	8	1
8	0	8	1	4	0	4	1	16	4	8	1	8	1	8	1
8	0	8	0	4	1	4	1	16	5	8	1	8	1	8	1
8	0	8	1	4	1	4	1	16	2	8	2	8	1	8	1
16	0	16	1	4	0	8	1	16	3	8	1	8	1	8	1
16	0	16	1	4	0	8	2	16	3	16	3	8	2	8	1
16	0	16	1	4	0	8	2	16	2	16	2	8	1	8	1
16	0	16	0	4	0	8	1	16	3	16	3	8	1	8	1
16	0	16	0	4	0	8	1	16	6	16	2	8	1	8	1
16	0	16	1	4	1	8	1	16	6	16	1	8	1	8	1
16	0	16	1	4	1	8	1	16	6	16	3	8	1	8	1
16	0	16	0	4	1	8	1	16	6	16	2	8	1	8	1
16	0	16	0	4	0	8	2	16	5	16	2	8	1	8	1
16	0	16	0	4	1	8	2	16	5	16	4	8	1	8	1
16	0	16	0	4	0	8	0	16	5	16	2	8	1	8	1
16	0	16	0	4	1	8	1	16	4	16	1	8	1	8	1
16	0	16	0	4	0	8	2	16	2	16	4	8	1	16	1
16	0	16	0	4	1	8	1	16	3	16	4	8	1	16	1
16	0	16	1	4	1	8	2	16	3			8	1	16	1
16	0	16	0	4	0	8	1	16	4			8	1	16	1
				4	1	8	1	16	4			8	1	16	1
				8	1	8	1	16	4			8	1	16	2
				8	0	8	1	16	6			8	1	16	1
				8	0	8	1	16	4			8	1	16	1
				8	1	8	3	16	2			8	1	16	1
				8	1	8	1	16	3			8	1	16	1
				8	0	8	1					8	1	16	1
				8	0	8	3					16	3	16	1
				8	1	8	2					16	3	16	1
				8	0	8	1					16	1	16	2
				8	0	8	2					16	1	16	1
				8	1	8	2					16	2	16	1
				8	1	8	3					16	2	16	1
				8	0	8	2					16	2	16	1
				8	1	8	2					16	1	16	1
				8	1	8	2					16	1	16	1
				8	1	8	2					16	1
				8	0	8	2					16	1
				8	0	8	2					16	2
				8	1	8	1					16	2
				8	1	8	2					16	2
				8	0	16	2					16	2
				8	0	16	2					16	3
				8	1	16	1					16	2
				8	0	16	3					16	3
				16	3	16	2					16	3
				16	1	16	5					16	1
				16	1	16	2					16	1
				16	1	16	3					16	3
				16	1	16	3					16
				16	1	16	0					16	1
				16	1	16	3					16	2
				16	1	16	3					16	2
				16	2	16	4					16	1
				16	0	16	3					16	1
				16	2	16	3					16	2
				16	3	16	4					16	1
				16	0	16	2
				16	1	16	2
				16	0	16	2
				16	2	16	3
				16	0	16	4
				16	2	16	3
				16	2	16	5
				16	1	16	2
				16	0	16	5
				16	0	16	3
				16	2	16	3
				16	0
				16	2
				16	1
				16	0
				16	1
				16	2
				16	1

## Sheet: Figure 3a
	Lumen nucleation per cell cycle as a function of initial cell numbers
		Initial cell number	MDCK cyst		Epiblast		Pancreatic sphere
		1	0.6667	0	0.1619	0.0659	0.9804	0.2429
		2	0.8889	0.3849	0.1875	0	1.17	0.4034
		3	1.111	0.4388
		4	1.25	0.4792	0.2426	0.0982	1.435	0.581
		8	2.603	0.6635	0.4688	0.2316	2.095	1.043
		16	4.074	1.208	0.75	0.2596	4.698	1.505

## Sheet: Figure 3c
	Quantification of lumen appearance time after cell division or after cells meet for MDCK cysts
		Cell division	Cells meet
		2	2
		3	2.15
		3	2
		4.3	1.4
		2.15	1.45
		2.4	2
		3.8	2.2
		3.6	2.2
		6.2	5.4
		1.2	3.4
		3.2
		1.15
		3
		3.15
		1.3
		3.3
		3
		3.3
		1.4
		1.2
		1.2
		1.2
		1.8
		2.6
		1.4
		3.8
		1.2
		2
		1
		1.6
		3.2

## Sheet: Figure 3e
Quantification of the lumen nucleation after cell division or after cells meet
	Cell division	Cells meet
		1
	2	2.5
	0.5	2
	0.5	1.5
	1	2.5
	2.5	2.5
	1	2
	1.5	1
	1.5	4.5
	5.5	2.4
	2.5	2.2
	0.5	3.3
	4	3.2
	0.5	0.4
	1.5	3.2
	0.5	1.1
	4	5.3
	0.5
	1.5
	1
	0.5
	6
	2
	0.5
	1
	0.5
	1
	0.1
	1.5
	7.4
	2
	3.8

## Sheet: Figure 3g
Number of cells as a function of time
8h		16h		24h		32h		40h		48h
n of cells	n of lumen	n of cells	n of lumen	n of cells	n of lumen	n of cells	n of lumen	n of cells	n of lumen	n of cells	n of lumen
1	0	3	0	4	0	6	0	9	0	21	1
1	0	2	0	2	0	5	0	4	0	11	0
1	0	2	0	4	0	4	0	5	0	15	1
1	0	2	0	4	0	4	0	8	0	12	1
1	0	2	0	4	0	4	0	9	0	18	1
1	0	2	0	3	0	6	0	8	0	12	1
1	0	4	0	4	0	4	0	7	0	14	1
1	0	2	0	4	0	4	0	8	0	15	1
2	0	2	0	3	0	4	0	8	0	23	1
1	0	2	0	4	0	4	0	7	0	19	1
1	0	2	0	4	0	6	0	8	0	19	1
1	0	2	0	4	0	4	0	8	0	29	1
1	0	2	0	4	0	8	0	8	0	7	0
1	0	2	0	4	0	4	0	11	1	8	0
2	0	2	0	4	0	7	0	8	0	6	0
1	0	2	0	2	0	6	0	8	0	14	1
1	0	2	0	4	0	4	0	7	0	20	1
2	0	2	0	4	0	4	0	7	0	12	1
1	0	2	0	3	0	4	0	8	0	13	1
1	0	2	0	4	0	4	0	10	1	11	1
1	0	2	0	4	0	4	0	6	0	14	1
1	0	2	0	4	0	3	0	8	0	23	1
1	0	4	0	4	0	4	0	8	0	15	1
1	0	2	0	4	0	4	0	8	0	18	1
1	0	2	0	4	0	4	0	11	0	17	1
1	0	2	0	2	0	6	0	13	1	16	1
1	0	2	0	2	0	4	0	14	1	17	1
2	0	2	0	2	0	4	0	19	1	15	1
1	0	3	0	2	0	4	0	7	0	15	1
2	0	2	0	2	0	4	0	11	1	21	1
1	0	2	0	4	0	6	0	8	0	11	0
1	0	4	0	4	0	4	0	11	0	6	0
1	0	4	0	4	0	8	0	15	0	17	1
1	0	2	0	4	0	4	0	9	0	17	1
1	0	2	0	4	0	6	0	11	1	11	0
1	0	2	0	2	0	4	0	10	1	16	1
1	0	4	0	4	0			6	0	16	1
1	0	4	0	3	0			8	0	18	1
1	0	2	0	2	0			5	0	18	1
1	0	2	0	4	0			8	0	26	1
1	0	2	0	6	0			6	0
1	0	2	0	2	0			6	0
1	0	1	0	2	0			4	0
1	0	4	0	4	0			8	0
1	0	2	0	4	0			8	0
1	0	2	0	4	0			9	0
		2	0	4	0			6	0
		2	0	4	0			5	0
		2	0					8	0
		2	0					9	1
		2	0					8	0
		2	0					9	0
		2	0					5	0
		2	0					9	0
		5	0					8	0
		2	0					8	0
								10	0
								11	0
								8	0
								9	1
								13	1

## Sheet: Figure 4a
	The plot represents lumen fusion per cell cycle as a function of initial cells number
		Initial cell number	MDCK cyst		Epiblast		Pancreatic sphere
		1	0	0	-0.05115	0.0749	-0.008	0.03279
		2	-0.014	0.0692	0	0	-0.085	0.04358
		3	-0.059	0.0636
		4	-0.065	0.083	-0.11025	0.0899	-0.2175	0.0756
		8	-0.254	0.097	-0.56249	0.2763	-0.5475	0.1345
		16	-0.45	0.1594	-1.08749	0.2081	-1.849	0.2294

## Sheet: Figure 4c_4e
	Comparison between lumen indices (ratio of surface of lumen over the surface of cyst) for the three systems presented on panel b: MDCK cyst (c), pancreatic sphere (d) and epiblast €
		Figure 4c						Figure 4d							Figure 4e
		Time relative to fusion(hours)	Lumen 1	Lumen 2	Sum				Time relative to fusion(hours)	Lumen 1	Lumen 2	Sum			Time relative to fusion(hours)	Lumen 1	Lumen 2	Sum
		-9.5	0.133009	0.112395	0.245404				-5	0.149542	0.073902	0.223445			-4.25	0.026787	0.008646	0.035433
		-9	0.142093	0.107507	0.249601				-4.5	0.13072	0.147246	0.277966			-4	0.032214	0.034174	0.066388
		-8.5	0.127069	0.118236	0.245305				-4	0.103802	0.287617	0.391419			-3.75	0.030602	0.027755	0.058357
		-8	0.140281	0.118351	0.258633				-3.5	0.104331	0.366856	0.471187			-3.5	0.02148	0.021725	0.043205
		-7.5	0.147247	0.10684	0.254086				-3	0.084463	0.438654	0.523117			-3.25	0.018412	0.021775	0.040187
		-7	0.145162	0.111234	0.256396				-2.5	0.07662	0.52194	0.59856			-3	0.020683	0.024563	0.045246
		-6.5	0.133965	0.120561	0.254526				-2	0.085886	0.487537	0.573423			-2.75	0.029996	0.021758	0.051754
		-6	0.140912	0.124211	0.265123				-1.5	0.06433	0.49554	0.559871			-2.5	0.037886	0.025362	0.063248
		-5.5	0.144756	0.130728	0.275484				-1	0.100578	0.453792	0.55437			-2.25	0.031983	0.022144	0.054127
		-5	0.141835	0.122415	0.26425				-0.5	0.049776	0.483193	0.532969			-2	0.031197	0.022079	0.053276
		-4.5	0.127089	0.107361	0.234449				0	0.0717	0.471314	0.543014			-1.75	0.042927	0.024565	0.067492
		-4	0.16186	0.107838	0.269698				0.5			0.652725			-1.5	0.047727	0.026729	0.074456
		-3.5	0.171112	0.101109	0.27222				1			0.701253			-1.25	0.047866	0.026999	0.074865
		-3	0.170477	0.089184	0.259661				1.5			0.64057			-1	0.042005	0.026137	0.068141
		-2.5	0.18726	0.081482	0.268742				2			0.729278			-0.75	0.041892	0.02811	0.070002
		-2	0.193773	0.090406	0.284179				2.5			0.706346			-0.5	0.042164	0.028946	0.07111
		-1.5	0.171468	0.082958	0.254426				3			0.657748			-0.25	0.041409	0.029626	0.071035
		-1	0.173199	0.075307	0.248506				3.5			0.711113			0	0.042701	0.034251	0.076952
		-0.5	0.215646	0.061604	0.27725				4			0.737067			0.25			0.066741
		0	0.22374	0.05351	0.27725				4.5			0.683379			0.5			0.071593
		0.5			0.283902				5			0.708826			0.75			0.070472
		1			0.289166				5.5			0.717497			1			0.077126
		1.5			0.285109				6			0.835292			1.25			0.072643
		2			0.294409				6.5			0.66676			1.5			0.062466
		2.5			0.301961				7			0.694773			1.75			0.065679
		3			0.293024				7.5			0.665502			2			0.069565
		3.5			0.299246				8			0.587107			2.25			0.083762
		4			0.308962				8.5			0.882666			2.5			0.07084
		4.5			0.312844				9			0.900547			2.75			0.067426
		5			0.303287										3			0.077378
		5.5			0.316694										3.25			0.091601
		6			0.312629										3.5			0.07233
		6.5			0.288465										3.75			0.06724
		7			0.292647										4			0.064571
		7.5			0.276887										4.25			0.064182
		8			0.278854										4.5			0.05585
		8.5			0.300506										4.75			0.048683
		9			0.292735										5			0.051519
		9.5			0.291055										5.25			0.066586
		10			0.310148										5.5			0.069655
		10.5			0.317195										5.75			0.061013
		11			0.291181										6			0.074318
		11.5			0.28051										6.25			0.065488
		12			0.285899
		12.5			0.283199
		13			0.286733
		13.5			0.300231
		14			0.312929
		14.5			0.284635
		15			0.286362
		15.5			0.285047
		16			0.293801
		16.5			0.291452
		17			0.29067
		17.5			0.303123
		18			0.294908
		18.5			0.281254
		19			0.293218
		19.5			0.282719
		20			0.300154
		20.5			0.332668
		21			0.314476
		21.5			0.307859
		22			0.312567
		22.5			0.311412
		23			0.293254
		23.5			0.308988
		24			0.301039
		24.5			0.299054
		25			0.300316
		25.5			0.290655
		26			0.295029
		26.5			0.297848
		27			0.288653
		27.5			0.281499
		28			0.288568
		28.5			0.292929
		29			0.278165
		29.5			0.27409
		30			0.286334
		30.5			0.281349
		31			0.287022
		31.5			0.271863
		32			0.281996

## Sheet: Figure 5b
	Quantification of lumens index for the 3 systems
		MDCK cyst	Pancreatic sphere	Epiblast
		0.405175	0.746871	0.115373
		0.376891	0.414956	0.10607
		0.451374	0.637137	0.0578472
		0.354968	0.575598	0.0766324
		0.312018	0.689747	0.0436962
		0.426208	0.56578	0.0738157
		0.46864	0.778164	0.105004
		0.38888	0.772341	0.15454
		0.437336	0.458119	0.0664439
		0.340221	0.395386	0.0766332
		0.438965	0.475575	0.0875344
		0.442601	0.727797	0.0732067
		0.379414	0.613278	0.0899265
		0.287691	0.684311	0.0729996
		0.412855	0.67387	0.0873881
		0.339437	0.58845	0.0422934
		0.427717	0.65232	0.0651089
		0.345137	0.61257	0.0497608
		0.444761	0.452585	0.0729241
		0.412234	0.647469	0.109647
		0.471264	0.431726	0.0731268
		0.412788	0.748368	0.0654417
		0.513408	0.679542	0.102749
		0.398271	0.490338	0.0848065
		0.426063	0.59485	0.0818621
		0.387043	0.65621	0.0874938
		0.443042	0.493704	0.0831825
		0.401777	0.57134	0.0810283
		0.427462	0.597566	0.0943964
		0.395433	0.679811	0.116777
		0.477436		0.0674642

[truncated: 24 more sheets: Figure 5c, Figure 5f, Figure 5g, Figure 6c, Figure 6d, Figure 7c, Figure 7e, Figure 7g, Figure 8a, Figure 8d, Figure 8 e and f, Ext_Figure 1b, Ext_Figure 2, Ext_Figure 4a, Ext_Figure 4b, Ext_Figure 4c, Ext_Figure  5c and d, Ext_Figure 6b, Ext_Figure 6d, Ext_Figure 6e …]
